# Supplementary material for: Cyclic multiplex fluorescent immunohistochemistry and machine learning reveal distinct states of astrocytes and microglia in normal aging and Alzheimer’s disease
Source: J Neuroinflammation. 2022 Feb 2;19:30. doi: 10.1186/s12974-022-02383-4 (PMC8808995; doi:10.1186/s12974-022-02383-4)
Supplement: Supplementary file 1 — Additional File 1: Table S1. Demographic and neuropathological characteristics of study subjects. Description: Abbreviations: ADNC = AD neuropathological changes; APOE = Apolipoprotein E genotype; CAA = cerebral amyloid angiopathy; CVD = cerebrovascular disease; F = female; LBD = Lewy body disease; M = male; NA = Not available/applicable; NOS = not otherwise specified; NP Dx = neuropathological diagnosis. Table S2. Primary and secondary antibodies used in this study and sequence of immunohistochemistry cycles. Description: Note: GFAP and DAPI detection are needed in all the cycles to guarantee an adequate alignment of the images. Abbreviations: AF488 = AlexaFluor 488; Cy = cyanine; Dk = donkey; Gt = goat; Ms = mouse; Rb = rabbit. All secondary antibodies were purchased from Jackson ImmunoResearch Labs, West Grove, PA. Table S3. Results of mixed effects regression models. Description: Results of mixed effects regression models with diagnosis (CTRL vs. AD) or state (homeostatic vs. intermediate vs. reactive) as a fixed effect, respectively, and subject ID as random effect in both cases, are reported. Table S4. Model performance statistics for CTRL vs. AD binary classifiers. Description: Model performance statistics for the binary classification task of CTRL vs. AD for both the gradient boosting machine (GBM) and the convolutional neural network (CNN) machine learning models are reported. For all heuristics except for AUC and AUCPR (which are not threshold-dependent), the threshold was chosen by maximizing the accuracy. 95% confidence intervals were estimated by bootstrapping the hold-out test set across 500 iterations. Table S5. Results of Bayesian hyperparameter optimization. Description: The final hyperparameters determined by the Optuna hyperparameter tuning framework are reported. The Optuna optimizer maximized the out-of-sample area under the receiver operating characteristic (ROC) curve (AUC), which in turn was determined by 3-fold cross-validation for each tria [file 12974_2022_2383_MOESM1_ESM.xlsx]

## Sheet: Table S1
	Subject	Age of Death	Sex	APOE	Thal	CERAD	Braak	NIA-AA Score	ADNC Burden	Primary NP Dx	Other NP Dx
CTRL	CTRL1	88	F	33	3	1	2	A2B1C1	Low	Control	CVD
	CTRL2	85	M	33	0	0	2	A0B1C0	Low	Control	NA
	CTRL3	86	M	23	3	1	2	A2B1C1	Low	Control	CVD, ADNC
	CTRL4	82	M	33	0	0	1	A0B1C0	Not/Low	Control	NA
	CTRL5	84	F	33	3	2	3	A2B2C2	Intermediate	Control	ADNC, CAA, CVD
	CTRL6	88	F	34	4	2	2	A3B1C2	Low	Control	ADNC
	CTRL7	89	M	23	2	0	2	A1B1C0	Low	Control	CVD, ADNC
AD	AD1	59	M	34	5	3	6	A3B3C3	High	AD	LBD, CVD
	AD2	63	F	34	5	3	6	A3B3C3	High	AD	Arteriolosclerosis
	AD3	83	M	33	5	3	6	A3B3C3	High	AD	CVD, CAA
	AD4	77	M	44	5	2	6	A3B3C2	High	AD	NA
	AD5	84	F	33	5	3	6	A3B3C3	High	AD	NA
	AD6	87	F	34	5	3	6	A3B3C3	High	AD	CAA
	AD7	84	F	34	5	2	5	A3B3C2	High	AD	Tauopathy NOS, CAA

## Sheet: Table S2
Cycle	Primary Antigen	Host	Clonality (Clone)	Vendor (Catalog No.)	RRID	Dilution	Secondary Antibody
1	MHC2	Mouse	Monoclonal (CR3/43)	Dako (M0775)	AB_2313661	1:50	Dk-Cy3 anti-Ms 1:200
	TSPO	Rabbit	Monoclonal (EPR5384)	Abcam (ab109497)	AB_10862345	1:100	Dk-AF488 anti-Rb 1:200
	GFAP	Goat	Polyclonal	Abcam (ab53554)	AB_880202	1:100	Dk-Cy5 anti-Gt 1:200
2	EAAT2	Mouse	Monoclonal (1H8)	Thermo Scientific (MA5-12360)	AB_11008461	1:50	Dk-Cy3 anti-Ms 1:200
	TMEM119	Rabbit	Polyclonal	Sigma-Aldrich (HPA051870)	AB_2681645	1:100	Dk-AF488 anti-Rb 1:200
	GFAP	Goat	Polyclonal	Abcam (ab53554)	AB_880202	1:100	Dk-Cy5 anti-Gt 1:200
3	CD68	Mouse	Monoclonal (KP1)	Dako (M0814)	AB_2314148	1:50	Dk-Cy3 anti-Ms 1:200
	EAAT1	Rabbit	Polyclonal	Abcam (ab416)	AB_304334	1:100	Dk-AF488 anti-Rb 1:200
	GFAP	Goat	Polyclonal	Abcam (ab53554)	AB_880202	1:100	Dk-Cy5 anti-Gt 1:200
4	ALDH1L1	Mouse	Monoclonal (N103/39)	Sigma-Aldrich (MABN495)	AB_2687399	1:500	Dk-Cy3 anti-Ms 1:200
	IBA1	Rabbit	Polyclonal	Wako (019-19741)	AB_839504	1:250	Dk-AF488 anti-Rb 1:200
	GFAP	Goat	Polyclonal	Abcam (ab53554)	AB_880202	1:100	Dk-Cy5 anti-Gt 1:200
5	VIM	Mouse	Monoclonal (V9)	Sigma-Aldrich (V6630)	AB_477627	1:1000	Dk-Cy3 anti-Ms 1:200
	FTL	Rabbit	Polyclonal	Sigma-Aldrich (F6136)	AB_259684	1:500	Dk-AF488 anti-Rb 1:200
	GFAP	Goat	Polyclonal	Abcam (ab53554)	AB_880202	1:100	Dk-Cy5 anti-Gt 1:200
6	HuC/D	Mouse	Monoclonal (15A7.1)	Sigma-Aldrich (MABN153)	Not available	1:500	Dk-Cy3 anti-Ms 1:200
	YKL40	Rabbit	Polyclonal	Thermo Fisher (PA5-43746)	AB_2608881	1:100	Dk-AF488 anti-Rb 1:200
	GFAP	Goat	Polyclonal	Abcam (ab53554)	AB_880202	1:100	Dk-Cy5 anti-Gt 1:200
7	GS	Mouse	Monoclonal (GS-6)	Sigma-Aldrich (MAB302)	AB_2110656	1:1000	Dk-Cy3 anti-Ms 1:200
	GFAP	Goat	Polyclonal	Abcam (ab53554)	AB_880202	1:100	Dk-Cy5 anti-Gt 1:200
8	PHF1	Mouse	Monoclonal (PHF1)	Provided by Dr. Peter Davis	AB_2315150	1:200	Dk-AF488 anti-Ms 1:200
	Aβ	Rabbit	Monoclonal (D54D2)	Cell Signaling Technologies (#8243S)	AB_2797642	1:500	Dk-Cy3 anti-Rb 1:200
	GFAP	Goat	Polyclonal	Abcam (ab53554)	AB_880202	1:100	Dk-Cy5 anti-Gt 1:200

## Sheet: Table S3
	Marker	Model Fixed Effect	Comparison	Estimate	Pr(>|t|)	Std. Error	Lower CI	Upper CI
ASTROCYTE	GFAP	State	(Intercept)	-0.769696	4.76379e-07	0.087912	-0.946332	-0.591553
		State	Homeostatic vs. Intermediate	1.08082	2.11808e-220	0.0324098	1.01762	1.14502
		State	Homeostatic vs. Reactive	1.15911	3.49917e-286	0.0300386	1.10054	1.21881
		Condition	(Intercept)	-0.396399	0.0719013	0.200829	-0.787223	-0.00547561
		Condition	Control vs. Alzheimer	0.724973	0.0253398	0.283895	0.172326	1.27747
	YKL40	State	(Intercept)	-0.468115	0.00437576	0.136885	-0.744696	-0.191033
		State	Homeostatic vs. Intermediate	0.34512	2.67916e-26	0.0323492	0.281845	0.408658
		State	Homeostatic vs. Reactive	1.00962	1.99165e-225	0.0299453	0.951131	1.06861
		Condition	(Intercept)	-0.440695	0.0654316	0.217427	-0.86393	-0.0175189
		Condition	Control vs. Alzheimer	0.770672	0.027531	0.307388	0.172391	1.36905
	VIM	State	(Intercept)	-0.618728	0.000113269	0.116096	-0.853129	-0.384103
		State	Homeostatic vs. Intermediate	1.23868	1.3467e-244	0.0350819	1.16992	1.3074
		State	Homeostatic vs. Reactive	0.727109	6.19322e-106	0.0324925	0.663505	0.790857
		Condition	(Intercept)	0.0112358	0.959991	0.219355	-0.415614	0.438278
		Condition	Control vs. Alzheimer	0.0929582	0.769482	0.310095	-0.510737	0.696434
	TSPO	State	(Intercept)	-0.323583	0.152808	0.213193	-0.755137	0.108291
		State	Homeostatic vs. Intermediate	0.54829	2.48966e-93	0.0262119	0.497023	0.599795
		State	Homeostatic vs. Reactive	0.422386	4.48816e-66	0.0242494	0.374936	0.470004
		Condition	(Intercept)	-0.222799	0.522966	0.338603	-0.881861	0.436283
		Condition	Control vs. Alzheimer	0.453022	0.362755	0.47882	-0.478995	1.38501
	EAAT1	State	(Intercept)	-0.398539	0.0853893	0.214243	-0.832259	0.0353243
		State	Homeostatic vs. Intermediate	0.39303	2.42054e-40	0.0293046	0.335616	0.450481
		State	Homeostatic vs. Reactive	0.377746	2.41805e-43	0.027112	0.324723	0.431029
		Condition	(Intercept)	-0.16701	0.626083	0.333986	-0.8171	0.483066
		Condition	Control vs. Alzheimer	0.0478722	0.920937	0.472282	-0.871425	0.96713
	EAAT2	State	(Intercept)	-0.386352	0.00874551	0.125774	-0.640619	-0.131567
		State	Homeostatic vs. Intermediate	1.09841	0	0.0241759	1.05122	1.14614
		State	Homeostatic vs. Reactive	0.0917509	4.17767e-05	0.0223731	0.0479227	0.135617
		Condition	(Intercept)	0.0448205	0.885896	0.305776	-0.550346	0.640011
		Condition	Control vs. Alzheimer	0.0295266	0.946681	0.432385	-0.81211	0.871144
	GS	State	(Intercept)	-0.140651	0.335834	0.140935	-0.425878	0.143994
		State	Homeostatic vs. Intermediate	0.845089	1.64194e-115	0.0360579	0.774114	0.915535
		State	Homeostatic vs. Reactive	-0.201783	1.60434e-09	0.0333832	-0.267493	-0.136556
		Condition	(Intercept)	0.265624	0.241859	0.215779	-0.154281	0.685697
		Condition	Control vs. Alzheimer	-0.277916	0.380178	0.305036	-0.871693	0.315797
MICROGLIA	MHC2	State	(Intercept)	-0.230225	0.157994	0.153808	-0.54142	0.0813262
		State	Homeostatic vs. Intermediate	-0.148914	1.11044e-09	0.024404	-0.196738	-0.101081
		State	Homeostatic vs. Reactive	0.804498	4.08483e-239	0.0233028	0.758936	0.850315
		Condition	(Intercept)	-0.107474	0.716235	0.288749	-0.669473	0.454594
		Condition	Control vs. Alzheimer	0.304689	0.469959	0.40835	-0.490132	1.09953
	CD68	State	(Intercept)	-0.765175	2.51212e-07	0.0820858	-0.930658	-0.59912
		State	Homeostatic vs. Intermediate	0.772143	3.31064e-165	0.0273383	0.718697	0.825885
		State	Homeostatic vs. Reactive	1.44397	0	0.0261018	1.39299	1.49538
		Condition	(Intercept)	-0.210291	0.281942	0.18661	-0.573462	0.152937
		Condition	Control vs. Alzheimer	0.446232	0.116792	0.263899	-0.0674157	0.959843
	TMEM119	State	(Intercept)	-0.824814	5.83095e-08	0.0792433	-0.984673	-0.664816
		State	Homeostatic vs. Intermediate	1.03418	1.98896e-259	0.0286305	0.978307	1.09071
		State	Homeostatic vs. Reactive	1.21773	0	0.0273349	1.16434	1.27156
		Condition	(Intercept)	-0.205382	0.295356	0.18769	-0.570776	0.159866
		Condition	Control vs. Alzheimer	0.281227	0.31026	0.265426	-0.235468	0.797792
	TSPO	State	(Intercept)	-0.436757	0.000574098	0.0976324	-0.634177	-0.23931
		State	Homeostatic vs. Intermediate	-0.0164768	0.483289	0.0235025	-0.0627486	0.0294426
		State	Homeostatic vs. Reactive	1.2724	0	0.022441	1.22846	1.31642
		Condition	(Intercept)	-0.0843396	0.71718	0.227396	-0.526885	0.358353
		Condition	Control vs. Alzheimer	0.285128	0.39269	0.321581	-0.340834	0.911065
	FTL	State	(Intercept)	-0.636116	0.000377984	0.134601	-0.908394	-0.36348
		State	Homeostatic vs. Intermediate	0.849573	3.87336e-292	0.0220211	0.806533	0.8929
		State	Homeostatic vs. Reactive	1.06822	0	0.0210273	1.0271	1.10955
		Condition	(Intercept)	-0.119927	0.656752	0.263186	-0.632195	0.392385
		Condition	Control vs. Alzheimer	0.271238	0.480125	0.372198	-0.453293	0.995672

## Sheet: Table S4
	Model Type	Measure	Value	Threshold	Lower CI	Upper CI
ASTROCYTE	Gradient Boosting Machines	Accuracy	0.8657	0.51866	0.845411	0.88599
		PPV	0.897527	0.51866	0.860566	0.924392
		NPV	0.827292	0.51866	0.792192	0.872363
		Sensitivity	0.862479	0.51866	0.830098	0.907211
		Specificity	0.869955	0.51866	0.807552	0.906761
		F	0.879654	0.51866	0.857521	0.900256
		AUC	0.932016	N/A	0.915698	0.946225
		AUCPR	0.948532	N/A	0.934048	0.965026
	Convolutional Neural Network	Accuracy	0.874396	0.619484	0.856498	0.894686
		PPV	0.901926	0.619484	0.871545	0.931391
		NPV	0.840517	0.619484	0.806671	0.881178
		Sensitivity	0.874363	0.619484	0.839534	0.915967
		Specificity	0.874439	0.619484	0.820163	0.915372
		F	0.887931	0.619484	0.870145	0.906252
		AUC	0.944369	N/A	0.931761	0.956052
		AUCPR	0.956729	N/A	0.943613	0.975108
MICROGLIA	Gradient Boosting Machines	Accuracy	0.771888	0.537539	0.754598	0.798394
		PPV	0.774343	0.537539	0.722723	0.80581
		NPV	0.769231	0.537539	0.744034	0.850212
		Sensitivity	0.784038	0.537539	0.75099	0.889642
		Specificity	0.759076	0.537539	0.638183	0.802804
		F	0.77916	0.537539	0.758862	0.817642
		AUC	0.844804	N/A	0.823326	0.866637
		AUCPR	0.826283	N/A	0.796586	0.855928
	Convolutional Neural Network	Accuracy	0.805622	0.565333	0.784739	0.830522
		PPV	0.809672	0.565333	0.779644	0.863736
		NPV	0.801325	0.565333	0.75496	0.838803
		Sensitivity	0.812207	0.565333	0.738406	0.857543
		Specificity	0.79868	0.565333	0.748241	0.876039
		F	0.810937	0.565333	0.782931	0.836572
		AUC	0.885607	N/A	0.868359	0.90317
		AUCPR	0.893688	N/A	0.871883	0.914113

## Sheet: Table S5
Hyperparameter		Astrocyte CNN Value	Microglia CNN Value
Optimizer		Adam	Adam
Learning Rate		0.000277545	0.000349789
Weight Decay		0.000100908	2.99259e-05
Dropout Probability	Dropout Layer #1	0.4924	0.3361
	Dropout Layer #2	0.2223	0.3396
	Dropout Layer #3	0.7611	0.7436
Number of Output Channels	Convolutional Layer #1	222	213
	Convolutional Layer #2	127	100
	Convolutional Layer #3	89	39
	Convolutional Layer #4	28	15
